# Supplementary material for: A Comparison of Pollination Efficiency Between Wild Bumble Bees and Introduced Honey Bees on Polygonatum cyrtonema
Source: Biology (Basel). 2025 Mar 7;14(3):276. doi: 10.3390/biology14030276 (PMC11940143; doi:10.3390/biology14030276)
Supplement: Supplementary file 1 [file biology-14-00276-s001.zip]

Archive with 1 entries (1 files):
- biology-3467097-supplementary.pdf
